# Supplementary material for: Analysis of the Candidate Genes and Underlying Molecular Mechanism of P198, an RNAi-Related Dwarf and Sterile Line
Source: Int J Mol Sci. 2023 Dec 22;25(1):174. doi: 10.3390/ijms25010174 (PMC10778984; doi:10.3390/ijms25010174)
Supplement: Supplementary file 1 [file ijms-25-00174-s001.zip]

Archive with 2 entries (2 files):
- Figures S1-S4.pdf
- Table S1-S13.xlsx
