# Supplementary material for: Analysis of the Candidate Genes and Underlying Molecular Mechanism of P198, an RNAi-Related Dwarf and Sterile Line
Source: Int J Mol Sci. 2023 Dec 22;25(1):174. doi: 10.3390/ijms25010174 (PMC10778984; doi:10.3390/ijms25010174)
Supplement: Supplementary file 1 [file ijms-25-00174-s001.zip › Table S1-S13.xlsx]

## Sheet: Table S1-S7
Table S1. Primers and probes used for copy number estimations in qPCR and ddPCR.
Primer sets	Target gene or plasmid element	Forward primers (5'-3')	Reverse primers (5'-3')	Taqman probes (5'-3')
NOS	NOS terminator	ATCGTTCAAACATTTGGCA	ATTGCGGGACTCTAATCATA	CATCGCAAGACCGGCAACAGG
P35S	CaMV 35S promoter	CATCATTGCGATAAAGGAAAGGC	TGCTTTGAAGACGTGGTTGGA	CCGACAGTGGTCCCAAAGATGG
HPT II	hygromycin B phosphotransferase	CAGGGTGTCACGTTGCAAGA	CCGCTCGTCTGGCTAAGATC	TGCCTGAAACCGAACTGCCCGCTG
CruA	cruciferin A	GGCCAGGGCTTCCGTGAT	CCGTCGTTGTAGAACCATTGG	AGTCCTTATGTGCTCCACTTTCTGGTGCA
Table S2. T-DNA specific primers used in FPNI-PCR
Adjacent to border of the T-DNA	primer	Sequence (5’-3’)	primer use
LB	AR1	CGCAAGGAATCGGTCAATACACTACATGGC	1st PCR primer
	AR2	ACAGCGGTCATTGACTGGAGCGAG	2nd PCR primer
	AR3	CTGTCGATCGACAAGCTCGAGTTTCTCC	3rd PCR primer
RB	AF1	GATCCTCTAGAGTCGACCTGCAGGCAT	1st PCR primer
	AF2	CAAGTGTGTCGTGCTCCACCATGTTATCAC	2nd PCR primer
	AF3	CTTGGCACTGGCCGTCGTTTTACAAC	3rd PCR primer
Table S3 Statistics of ONT sequencing for P198
Index	Value
SeqNum	6976595
SumBase (bp)	38376366285
N50Len (bp)	8544
N90Len (bp)	2528
MeanLen (bp)	5500
MaxLen (bp)	135742
MeanQual	8.64
Ave_depth	33
Cov_ratio_1X(%)	94.28
Cov_ratio_5X(%)	90.68
Cov_ratio_10X(%)	87.79
Table S4 Primers used to verification the results of ONT sequencing
insertion sites		Forward primers (5'-3')	Reverse primers (5'-3')	Product size (bp)
Chromosome	sites
scaffoldA04	23593294	GTGAATTATCCGATTGATTTGGCTTGAG	CGTTACCCAACTTAATCGCCTT	870
scaffoldA04	23593903	AGAAATAGAGTAGATGCCGACCG	GATGACATTATATACATCCAAACAGTATC	1756
scaffoldA07	30827957	GCTACCGTCAAGTAACTGAACG	AGAAATAGAGTAGATGCCGACCG	1222
scaffoldA07	30827977	CGTTACCCAACTTAATCGCCTT	GAGATTGACACAACGAGAATTTAGCTG	1425
scaffoldC07	58081673	GTGATCATTCCTGTTTAACCAAAGAATT	AGAAATAGAGTAGATGCCGACCG	1407
scaffoldC07	58081721	GTTCGAACTTCAAAGGTTTCTTGTAATC	AGAAATAGAGTAGATGCCGACCG	1317
Table S5. Inserted T-DNA locus in the P198
scaffold	FPNI-PCR		ONT sequencing		Insertion region
	start	end	start	end
A04	23593294	23593903	23593294	23593903	LOC111200331
A07	N/D	30827977	30827957	30827977	intergenic region
C07	N/D	58081721	58081673	58081721	intergenic region
Table S6. Primers used to identify lhRNAi cassette.
primer set	Forward primers (5'-3')	Reverse primers (5'-3')
RNAi-F	GGAAGTTCATTTCATTTGGAGAGGAC	TTCATCAAAGAGTTATTATACGCAAGTCc
RNAi-R	TTTTCATTTCGCCATGTTTTGCTTC	CTTTATTGCCAAATGTTTGAACGATCG
Table S7. Summary statistics of RNA-Seq Alignment with reference genome of Brassica napus for all samples.
Sample	Total Reads	Mapped Reads	Unique Mapped Reads	Multiple Map Reads	Q30(%)
M198-F-1	42189146	38,574,619 (91.43%)	36,805,895 (87.24%)	1,768,724 (4.19%)	91.91
M198-F-2	42147014	38,543,059 (91.45%)	36,661,372 (86.98%)	1,881,687 (4.46%)	93
M198-F-3	41839822	38,829,732 (92.81%)	37,052,498 (88.56%)	1,777,234 (4.25%)	93.11
M198-S-1	39382062	36,517,647 (92.73%)	34,728,168 (88.18%)	1,789,479 (4.54%)	92.94
M198-S-2	41385314	38,223,729 (92.36%)	36,347,181 (87.83%)	1,876,548 (4.53%)	92.52
M198-S-3	39151030	33,617,809 (85.87%)	31,201,320 (79.69%)	2,416,489 (6.17%)	93.61
ZS6-F-1	40922586	37,979,806 (92.81%)	36,059,617 (88.12%)	1,920,189 (4.69%)	92.71
ZS6-F-2	40125838	36,709,681 (91.49%)	34,858,756 (86.87%)	1,850,925 (4.61%)	91.98
ZS6-F-3	45781606	42,542,828 (92.93%)	40,515,657 (88.50%)	2,027,171 (4.43%)	92.46
ZS6-S-1	45082946	40,599,591 (90.06%)	38,568,431 (85.55%)	2,031,160 (4.51%)	92.44
ZS6-S-2	43058846	39,837,913 (92.52%)	37,904,885 (88.03%)	1,933,028 (4.49%)	92.95
ZS6-S-3	43786646	40,420,034 (92.31%)	38,363,878 (87.62%)	2,056,156 (4.70%)	92.95

## Sheet: Table S8
Table S8. DEGs involved in Auxin biosynthesis and signal transduction pathways.
Pathway	Gene_ID	Gene name	Log2FC	Regulated	Encoding protein
Auxin biosynthesis	BnaC02G0105400ZS	AAO1	9.50443	up	Indole-3-acetaldehyde oxidase
	BnaC04G0505800ZS	NIT2	1.83985	up	Nitrilase 2
	BnaA03G0116600ZS	NIT2	11.5959	up	Nitrilase 2
	BnaC01G0100800ZS	YUC8	-4.88019	down	Probable indole-3-pyruvate monooxygenase YUCCA8
	BnaA02G0087400ZS	AAO1	13.142	up	Indole-3-acetaldehyde oxidase
	BnaC03G0134600ZS	NIT2	10.974	up	Nitrilase 2
Auxin Signal Transduction	BnaA04G0008800ZS	ARF18	-2.03644	down	Auxin response factor 18
	BnaA09G0410300ZS	ARF6	-1.7073	down	Auxin response factor 6
	BnaA09G0077100ZS	ARF2	-1.59188	down	Auxin response factor 2
	BnaA01G0125300ZS	SAUR36	-4.21045	down	Auxin-responsive protein SAUR36
	BnaC01G0155600ZS	SAUR36	-3.19324	down	Auxin-responsive protein SAUR36
	BnaA03G0546500ZS	SAUR50	-2.14652	down	Auxin-responsive protein SAUR50
	BnaA01G0035100ZS	SAUR50	-2.06321	down	Auxin-responsive protein SAUR50
	BnaC01G0001900ZS	SAUR50	-1.87876	down	Auxin-responsive protein SAUR50
	BnaC05G0253600ZS	SAUR64	-2.72956	down	Auxin-responsive protein SAUR64
	BnaC07G0475100ZS	GH3.5	-4.43205	down	Indole-3-acetic acid-amido synthetase GH3.5
	BnaA01G0015100ZS	GH3.3	3.45229	up	Indole-3-acetic acid-amido synthetase GH3.3
	BnaA03G0496900ZS	GH3.5	-3.53434	down	Indole-3-acetic acid-amido synthetase GH3.5
	BnaA09G0032900ZS	GH3.10	-1.62954	down	Indole-3-acetic acid-amido synthetase GH3.10
	BnaC02G0166500ZS	GH3.6	-4.65856	down	Indole-3-acetic acid-amido synthetase GH3.6
	BnaA04G0245300ZS	AUX1	-2.00691	down	Auxin transporter protein 1
	BnaC03G0214200ZS	AUX1	-2.04366	down	Auxin transporter protein 1
	BnaC04G0084600ZS	AUX1	-2.02795	down	Auxin transporter protein 1
	BnaC04G0560200ZS	AUX1	-2.5958	down	Auxin transporter protein 1
	BnaC03G0286000ZS	LAX2	-3.28939	down	Auxin transporter-like protein 2
	BnaC05G0028500ZS	IAA12	-2.59573	down	Auxin-responsive protein IAA12
	BnaC04G0136800ZS	IAA13	-2.15576	down	Auxin-responsive protein IAA13
	BnaA05G0109300ZS	IAA13	-1.8573	down	Auxin-responsive protein IAA13
	BnaC01G0513400ZS	IAA16	-1.64488	down	Auxin-responsive protein IAA16
	BnaC05G0025800ZS	IAA17	-1.79417	down	Auxin-responsive protein IAA17
	BnaA10G0024600ZS	IAA17	-1.60306	down	Auxin-responsive protein IAA17
	BnaA08G0316300ZS	IAA17	-1.84658	down	Auxin-responsive protein IAA17
	BnaC03G0412800ZS	IAA19	-4.08166	down	Auxin-responsive protein IAA19
	BnaA08G0089500ZS	IAA2	-1.96863	down	Auxin-responsive protein IAA2
	BnaC08G0127600ZS	IAA2	-2.80727	down	Auxin-responsive protein IAA2
	BnaA03G0375000ZS	IAA2	-2.57293	down	Auxin-responsive protein IAA2
	BnaC03G0458800ZS	IAA2	-4.00273	down	Auxin-responsive protein IAA2
	BnaC01G0365200ZS	IAA2	-3.60045	down	Auxin-responsive protein IAA2
	BnaA01G0295700ZS	IAA2	-2.17637	down	Auxin-responsive protein IAA2
	BnaC05G0350300ZS	IAA2	-3.82581	down	Auxin-responsive protein IAA2
	BnaA05G0331200ZS	IAA2	-2.8166	down	Auxin-responsive protein IAA2
	BnaA09G0062800ZS	IAA28	-2.12667	down	Auxin-responsive protein IAA28
	BnaA03G0531100ZS	IAA29	-4.33616	down	Auxin-responsive protein IAA29
	BnaA01G0055600ZS	IAA29	-4.22343	down	Auxin-responsive protein IAA29
	BnaC01G0065100ZS	IAA29	-4.6776	down	Auxin-responsive protein IAA29
	BnaC05G0025700ZS	IAA3	-4.00063	down	Auxin-responsive protein IAA3
	BnaA10G0024500ZS	IAA3	-2.4581	down	Auxin-responsive protein IAA3
	BnaA09G0684300ZS	IAA3	-1.9777	down	Auxin-responsive protein IAA3
	BnaC01G0364700ZS	IAA7	-3.37282	down	Auxin-responsive protein IAA7
	BnaC05G0350100ZS	IAA7	-1.77874	down	Auxin-responsive protein IAA7
	BnaA03G0375100ZS	IAA7	-2.8065	down	Auxin-responsive protein IAA7
	BnaC04G0440300ZS	IAA8	-1.71904	down	Auxin-responsive protein IAA8
	BnaA09G0092300ZS	IAA9	-1.69164	down	Auxin-responsive protein IAA9
	BnaC03G0519100ZS	IAA9	-1.77945	down	Auxin-responsive protein IAA9
	BnaC09G0512500ZS	PIN1	2.04931	up	Auxin efflux carrier component 8
	BnaA07G0265500ZS	PIN3	-2.07806	down	Auxin efflux carrier component 3
	BnaA07G0322100ZS	PIN3	-1.58557	down	Auxin efflux carrier component 3
	BnaA07G0265600ZS	PIN3	-2.13694	down	Auxin efflux carrier component 3
	BnaC02G0255200ZS	PIN3	-1.71324	down	Auxin efflux carrier component 3
	BnaC07G0175800ZS	PIN7	-1.98556	down	Auxin efflux carrier component 7
	BnaA07G0119000ZS	PIN7	-3.55748	down	Auxin efflux carrier component 7

## Sheet: Table S9
Table S9. DEGs involved in GA biosynthesis and signal transduction pathways.
Pathway	Gene ID	Gene name	Log2FC	Regulated	Encoding protein
GA biosynthesis	BnaA10G0260100ZS	GA20OX3	-2.37672	down	Gibberellin 20 oxidase 3
	BnaC09G0574300ZS	GA20OX3	-1.80061	down	Gibberellin 20 oxidase 3
	BnaA10G0011600ZS	GA2OX6	-2.75901	down	Gibberellin 2-beta-dioxygenase 6
	BnaC05G0013500ZS	GA2OX6	-3.66177	down	Gibberellin 2-beta-dioxygenase 6
	BnaC03G0661800ZS	GA2OX2	-3.7837	down	Gibberellin 2-beta-dioxygenase 2
GA Signal Transduction	BnaA09G0218400ZS	RGA2	-1.68679	down	DELLA protein RGA2
	BnaA10G0194400ZS	RGL3	-2.22064	down	DELLA protein RGL3
	BnaC08G0417900ZS	GID1B	1.61322	up	Gibberellin receptor GID1B
	BnaA06G0350800ZS	GID1C	1.687	up	Gibberellin receptor GID1C

## Sheet: Table S10
Table S10. DEGs involved in BR biosynthesis and signal transduction pathways.
Pathway	Gene ID	Gene name	Log2FC	Regulated	Encoding protein
BR synthesis	BnaC07G0322400ZS	CYP85A2	-2.24957	down	Cytochrome P450 85A2
BR signal transduction	BnaC01G0409800ZS	RLK902	-1.75532	down	Probable inactive receptor kinase RLK902
	BnaC03G0012900ZS	LECRK82	-2.05199	down	L-type lectin-domain containing receptor kinase VIII.2
	BnaA09G0519600ZS	IRK	-1.97643	down	Probable LRR receptor-like serine/threonine-protein kinase IRK
	BnaC01G0005300ZS	BRI1	-1.81654	down	Protein BRASSINOSTEROID INSENSITIVE 1
	BnaC03G0675400ZS	BRI1	-2.43404	down	Protein BRASSINOSTEROID INSENSITIVE 1
	BnaA06G0423600ZS	BSK2	1.86384	up	Serine/threonine-protein kinase BSK2
	BnaA09G0133500ZS	BSK7	-2.22537	down	Serine/threonine-protein kinase BSK7
	BnaA10G0133700ZS	XTH22	-1.90233	down	Xyloglucan endotransglucosylase/hydrolase protein 22
	BnaC01G0194300ZS	XTH23	-1.67148	down	Probable xyloglucan endotransglucosylase/hydrolase protein 23
	BnaA09G0609500ZS	BZR2	-2.37109	down	Protein BRASSINAZOLE-RESISTANT 2
	BnaC08G0463100ZS	BZR2	-1.62453	down	Protein BRASSINAZOLE-RESISTANT 2

## Sheet: Table S11
Table S11. DEGs involved in CK, ABA, and ETH biosynthesis and signal transduction pathways.
Pathway	Gene ID	Gene name	Log2FC	Regulated	Encoding protein
CK	BnaC06G0415500ZS	CKX5	-3.17279	down	Cytokinin dehydrogenase 5
	BnaA07G0352600ZS	CKX5	-3.65655	down	Cytokinin dehydrogenase 5
	BnaA07G0123500ZS	UGT85A3	-2.55474	down	UDP-glycosyltransferase 85A3
	BnaC07G0181700ZS	UGT85A1	4.30315	up	UDP-glycosyltransferase 85A1
	Brassica_napus_newGene_10333	UGT73C2	4.88909	up	UDP-glycosyltransferase 73C2
	BnaA07G0123300ZS	UGT85A1	4.62343	up	UDP-glycosyltransferase 85A1
	BnaA10G0272300ZS	UGT76C2	4.4311	up	UDP-glycosyltransferase 76C2
	BnaC09G0589500ZS	UGT76C2	4.80189	up	UDP-glycosyltransferase 76C2
	BnaA05G0434700ZS	UGT76B1	5.30697	up	UDP-glycosyltransferase 76B1
	BnaC04G0389300ZS	AHP3	-2.35759	down	Histidine-containing phosphotransfer protein 3
	BnaC03G0419100ZS	ARR1	1.92206	up	Two-component response regulator ARR1
	BnaA07G0310800ZS	PHL8	-2.73066	down	Myb family transcription factor PHL8
	BnaA07G0001900ZS	GLK1	-1.9925	down	Transcription activator GLK1
	BnaA09G0604500ZS	GLK1	-3.2121	down	Transcription activator GLK1
	BnaC01G0021600ZS	HHO5	-1.63098	down	Transcription factor HHO5
	BnaA06G0066700ZS	ARR4	3.48052	up	Two-component response regulator ARR4
	BnaC08G0202000ZS	ARR4	3.33557	up	Two-component response regulator ARR4
ABA	BnaA05G0167400ZS	BGLU18	-2.98458	down	Beta-D-glucopyranosyl abscisate beta-glucosidase
	BnaC06G0120800ZS	BGLU18	-2.27302	down	Beta-D-glucopyranosyl abscisate beta-glucosidase
	BnaC07G0536600ZS	CBSX1	1.67069	up	CBS domain-containing protein CBSX1, chloroplastic
	BnaC04G0490300ZS	CYP707A2	-2.81998	down	Abscisic acid 8'-hydroxylase 2
	BnaA09G0201200ZS	CYP707A3	-2.22702	down	Abscisic acid 8'-hydroxylase 3
	BnaA09G0135300ZS	D27	-1.63045	down	Beta-carotene isomerase D27, chloroplastic
	BnaA03G0429200ZS	MO1	1.93505	up	Monooxygenase 1
	BnaC05G0457600ZS	NCED3	-2.81135	down	9-cis-epoxycarotenoid dioxygenase NCED3, chloroplastic
	BnaA06G0051200ZS	VDE1	2.27821	up	Violaxanthin de-epoxidase, chloroplastic
	BnaA06G0070000ZS	Z-ISO	1.73981	up	15-cis-zeta-carotene isomerase, chloroplastic
	BnaA06G0062200ZS	RAS1	-4.76234	down	Protein RESPONSE TO ABA AND SALT 1
	BnaA09G0660000ZS	RAS1	-3.06478	down	Protein RESPONSE TO ABA AND SALT 1
	BnaC05G0077400ZS	RAS1	-5.34404	down	Protein RESPONSE TO ABA AND SALT 1
	BnaA04G0292700ZS	AIB	-2.06454	down	Transcription factor ABA-INDUCIBLE bHLH-TYPE
	BnaA04G0292800ZS	AIB	-2.02634	down	Transcription factor ABA-INDUCIBLE bHLH-TYPE
	BnaA05G0014600ZS	AIB	-3.07395	down	Transcription factor ABA-INDUCIBLE bHLH-TYPE
	BnaC04G0014600ZS	AIB	-3.74544	down	Transcription factor ABA-INDUCIBLE bHLH-TYPE
	BnaA03G0183900ZS	PYL4	1.69199	up	Abscisic acid receptor PYL4
	BnaA03G0132000ZS	PYL8	2.07902	up	Abscisic acid receptor PYL8
	BnaC06G0231600ZS	PYL9	1.92353	up	Abscisic acid receptor PYL9
	BnaA05G0087100ZS	ABI5	1.66203	up	Protein ABSCISIC ACID-INSENSITIVE 5
ETH	BnaC06G0400900ZS	EIL3	1.85706	up	ETHYLENE INSENSITIVE 3-like 3 protein
	BnaA05G0128100ZS	ERF15	2.09458	up	Ethylene-responsive transcription factor 15
	BnaA09G0212800ZS	ERF2	-1.85	down	Ethylene-responsive transcription factor 2
	BnaC07G0257800ZS	ERF2	-2.32798	down	Ethylene-responsive transcription factor 2
	BnaA09G0677500ZS	ERF094	2.8463	up	Ethylene-responsive transcription factor ERF094

## Sheet: Table S12
Table S12. DEGs related to pollen and anther development.
Gene ID	Gene name	Log2FC	Regulated	Encoded protein
BnaA04G0043900ZS	ABCG16	-4.14599	down	ABC transporter G family member 16
BnaC04G0319100ZS	ABCG16	-4.38468	down	ABC transporter G family member 16
BnaA03G0229500ZS	ABCG31	-2.37115	down	ABC transporter G family member 31
BnaA04G0191800ZS	ABCG31	-2.15208	down	ABC transporter G family member 31
BnaC03G0270200ZS	ABCG31	-2.40091	down	ABC transporter G family member 31
BnaC04G0496100ZS	ABCG31	-2.9982	down	ABC transporter G family member 31
BnaC07G0475900ZS	ABCG9	-2.34169	down	ABC transporter G family member 9
BnaA03G0245000ZS	CEP1	5.15824	up	KDEL-tailed cysteine endopeptidase CEP1
BnaC03G0289700ZS	CEP1	5.92262	up	KDEL-tailed cysteine endopeptidase CEP1
BnaA10G0046400ZS	GPAT1	-1.74933	down	Glucose-6-phosphatephosphate translocator 1
BnaC05G0047100ZS	GPAT1	-2.39026	down	Glucose-6-phosphatephosphate translocator 1
BnaA04G0245200ZS	GPAT6	-2.39053	down	Glycerol-3-phosphate 2-O-acyltransferase 6
BnaA05G0073900ZS	GPAT6	-1.84978	down	Glycerol-3-phosphate 2-O-acyltransferase 6
BnaC04G0084700ZS	GPAT6	-2.53455	down	Glycerol-3-phosphate 2-O-acyltransferase 6
BnaC04G0560100ZS	GPAT6	-3.11386	down	Glycerol-3-phosphate 2-O-acyltransferase 6
BnaC03G0143500ZS	GPT1	-2.98664	down	Glucose-6-phosphatephosphate translocator 1
BnaC07G0153700ZS	LHT2	-4.16568	down	Lysine histidine transporter 2
BnaA07G0101800ZS	LHT2	-4.9933	down	Lysine histidine transporter 2
BnaA03G0292400ZS	MS2	-3.75294	down	5-methyltetrahydropteroyltriglutamate--homocysteine methyltransferase 2
BnaC03G0351200ZS	MS2	-3.86399	down	5-methyltetrahydropteroyltriglutamate--homocysteine methyltransferase 2
BnaA03G0303900ZS	MYB108	1.65609	up	Transcription factor MYB108
BnaC01G0045700ZS	PGDH1	-2.15504	down	D-3-phosphoglycerate dehydrogenase 1, chloroplastic
BnaC07G0519100ZS	PGDH1	-2.67676	down	D-3-phosphoglycerate dehydrogenase 1, chloroplastic
BnaA10G0272400ZS	PIRL1	-2.02557	down	Plant intracellular Ras-group-related LRR protein 1
BnaC05G0489000ZS	PIRL9	-1.77606	down	Plant intracellular Ras-group-related LRR protein 9
BnaC03G0344900ZS	RGP1	-1.84541	down	UDP-arabinopyranose mutase 1
BnaC05G0570000ZS	RGP1	-2.15064	down	Reversibly glycosylated polypeptide
BnaA10G0081700ZS	SWEET13/RGP2	-4.87512	down	Bidirectional sugar transporter SWEET13
BnaC03G0083900ZS	UGP1	-1.59922	down	UTP--glucose-1-phosphate uridylyltransferase 1
BnaC09G0139600ZS	UGE3	-3.30437	down	GDP-mannose 4,6 dehydratase
BnaA09G0131700ZS	UGE3	-3.1858	down	GDP-mannose 4,6 dehydratase

## Sheet: Table S13
Table S13. Primers used in RT-qPCR.
Targert genes	Forward primers (5'-3')	Reverse primers (5'-3')
BnaC03G0683600ZS	GACAGGAGAAAATGATGTGAGGTTC	GACAGTAGTTCTCTTGGTCATCAG
BnaA06G0107700ZS	CTTCAGGACTACGAGGCTCTTAAAA	TTGCAAAACTCAAGATCACTCCAA
BnaC01G0005000ZS	GCCATCGTTGCAGTCTCA	AATGCATCTTGAAACCGGTTAAG
BnaC03G0024000ZS	GGTGATAAAGATGAGGATGAAGCC	ACTCTCCTGATGTCTCTTGTCTAC
BnaC03G0528800ZS	TTCACACAACAGGAACGAGT	TGTAACGGGTTTTGCACTGAG
BnaC04G0334700ZS	AAGCTAGCAGCGATTGGGTTA	GGATTCCGGTAGCGTGTGA
BnaC04G0319100ZS	CGTCCTCATCACCGGATTCAT	ATGAGCGAAGGTAAAGAAACG
BnaC03G0531000ZS	GTCTTTCACTGCCTTATGATGTTG	AATGCGGAGAGAGAGAAGTGG
BnaC09G0577500ZS	GACCAACAGATAAGCGAGAAAGT	GGTCGGTTTATCTGCTGGTT
BnaA03G0245000ZS	GTTAATGCTCTCCCAACCTCG	TCCATCAGACCTCCACTACAC
CSI3s	CCTCCACGCCAAACTAAGGT	CCAGAGTTGTCTTCCCGAATGT
Bnact7	TGTTCCCTGGAATTGCTGACCGTA	TGCGACCACCTTGATCTTCATGCT
